# Supplementary material for: Geometric feature descriptor and dissimilarity-based registration of remotely sensed imagery
Source: PLoS One. 2018 Jul 19;13(7):e0200676. doi: 10.1371/journal.pone.0200676 (PMC6067644; doi:10.1371/journal.pone.0200676)
Supplement: S1 Dataset — (ZIP) [file pone.0200676.s001.zip]

Archive with 94 entries (86 files):
- GFDRD/666.jpg
- GFDRD/666_1.jpg
- GFDRD/aa6f.jpg
- GFDRD/aa6o.jpg
- GFDRD/featurespace/
- GFDRD/featurespace/bark/
- GFDRD/featurespace/bark/H1to2p
- GFDRD/featurespace/bark/H1to3p
- GFDRD/featurespace/bark/H1to4p
- GFDRD/featurespace/bark/H1to5p
- GFDRD/featurespace/bark/H1to6p
- GFDRD/featurespace/bark/img1.png
- GFDRD/featurespace/bark/img2.png
- GFDRD/featurespace/bark/img3.png
- GFDRD/featurespace/bark/img4.png
- GFDRD/featurespace/bark/img5.png
- GFDRD/featurespace/bark/img6.png
- GFDRD/featurespace/bikes/
- GFDRD/featurespace/bikes/H1to2p
- GFDRD/featurespace/bikes/H1to3p
- GFDRD/featurespace/bikes/H1to4p
- GFDRD/featurespace/bikes/H1to5p
- GFDRD/featurespace/bikes/H1to6p
- GFDRD/featurespace/bikes/img1.png
- GFDRD/featurespace/bikes/img2.png
- GFDRD/featurespace/bikes/img3.png
- GFDRD/featurespace/bikes/img4.png
- GFDRD/featurespace/bikes/img5.png
- GFDRD/featurespace/bikes/img6.png
- GFDRD/featurespace/boat/
- GFDRD/featurespace/boat/H1to2p
- GFDRD/featurespace/boat/H1to3p
- GFDRD/featurespace/boat/H1to4p
- GFDRD/featurespace/boat/H1to5p
- GFDRD/featurespace/boat/H1to6p
- GFDRD/featurespace/boat/img1.png
- GFDRD/featurespace/boat/img2.png
- GFDRD/featurespace/boat/img3.png
- GFDRD/featurespace/boat/img4.png
- GFDRD/featurespace/boat/img5.png
- GFDRD/featurespace/boat/img6.png
- GFDRD/featurespace/graff/
- GFDRD/featurespace/graff/H1to2p
- GFDRD/featurespace/graff/H1to3p
- GFDRD/featurespace/graff/H1to4p
- GFDRD/featurespace/graff/H1to5p
- GFDRD/featurespace/graff/H1to6p
- GFDRD/featurespace/graff/img1.png
- GFDRD/featurespace/graff/img2.png
- GFDRD/featurespace/graff/img3.png
- GFDRD/featurespace/graff/img4.png
- GFDRD/featurespace/graff/img5.png
- GFDRD/featurespace/graff/img6.png
- GFDRD/featurespace/hom
- GFDRD/featurespace/light/
- GFDRD/featurespace/light/H1to2p
- GFDRD/featurespace/light/H1to3p
- GFDRD/featurespace/light/H1to4p
- GFDRD/featurespace/light/H1to5p
- GFDRD/featurespace/light/H1to6p
- GFDRD/featurespace/light/img1.png
- GFDRD/featurespace/light/img2.png
- GFDRD/featurespace/light/img3.png
- GFDRD/featurespace/light/img4.png
- GFDRD/featurespace/light/img5.png
- GFDRD/featurespace/light/img6.png
- GFDRD/featurespace/link.txt
- GFDRD/featurespace/refrence.txt
- GFDRD/featurespace/ubc/
- GFDRD/featurespace/ubc/H1to2p
- GFDRD/featurespace/ubc/H1to3p
- GFDRD/featurespace/ubc/H1to4p
- GFDRD/featurespace/ubc/H1to5p
- GFDRD/featurespace/ubc/H1to6p
- GFDRD/featurespace/ubc/img1.png
- GFDRD/featurespace/ubc/img2.png
- GFDRD/featurespace/ubc/img3.png
- GFDRD/featurespace/ubc/img4.png
- GFDRD/featurespace/ubc/img5.png
- GFDRD/featurespace/ubc/img6.png
- GFDRD/SICIP/
- GFDRD/SICIP/4.1.05.png
- GFDRD/SICIP/4.2.03.png
- GFDRD/SICIP/4.2.04.png
- GFDRD/SICIP/4.2.07.png
- GFDRD/SICIP/boat.512.png
- GFDRD/SICIP/gray21.512.png
- GFDRD/SICIP/house003.bmp
- GFDRD/SICIP/Lena.bmp
- GFDRD/SICIP/test2.jpg
- GFDRD/SICIP/Thumbs.db
- GFDRD/Thumbs.db
- GFDRD/ucsb1.jpg
- GFDRD/ucsb2.jpg
