# Supplementary material for: Geometric feature descriptor and dissimilarity-based registration of remotely sensed imagery
Source: PLoS One. 2018 Jul 19;13(7):e0200676. doi: 10.1371/journal.pone.0200676 (PMC6067644; doi:10.1371/journal.pone.0200676)
Supplement: S1 Dataset — (ZIP) [file pone.0200676.s001.zip › GFDRD/featurespace/bark/H1to2p]

0.7022029025774007  0.4313737491020563  -127.94661199701689  
-0.42757325092889575  0.6997834349758094  201.26193857481698  
4.083733373964227E-6  1.5076445750988132E-5  1.0  
