# Supplementary material for: Geometric feature descriptor and dissimilarity-based registration of remotely sensed imagery
Source: PLoS One. 2018 Jul 19;13(7):e0200676. doi: 10.1371/journal.pone.0200676 (PMC6067644; doi:10.1371/journal.pone.0200676)
Supplement: S1 Dataset — (ZIP) [file pone.0200676.s001.zip › GFDRD/featurespace/bark/H1to3p]

-0.48367041358997964  -0.2472935325077872  870.2215120216712  
0.29085746679198893  -0.45733473891783305  396.1604918833091  
-3.578663704630333E-6  6.880007548843957E-5  1.0  
