# Supplementary material for: Geometric feature descriptor and dissimilarity-based registration of remotely sensed imagery
Source: PLoS One. 2018 Jul 19;13(7):e0200676. doi: 10.1371/journal.pone.0200676 (PMC6067644; doi:10.1371/journal.pone.0200676)
Supplement: S1 Dataset — (ZIP) [file pone.0200676.s001.zip › GFDRD/featurespace/bark/H1to4p]

-0.20381418476462312  0.3510201271914591  247.1085214229702  
-0.3499531830464912  -0.1975486500576974  466.54576370699766  
-1.5735788289619667E-5  1.0242951905091244E-5  1.0  
