# Supplementary material for: Geometric feature descriptor and dissimilarity-based registration of remotely sensed imagery
Source: PLoS One. 2018 Jul 19;13(7):e0200676. doi: 10.1371/journal.pone.0200676 (PMC6067644; doi:10.1371/journal.pone.0200676)
Supplement: S1 Dataset — (ZIP) [file pone.0200676.s001.zip › GFDRD/featurespace/bark/H1to5p]

0.30558415717792214  0.12841186681168829  200.94588793078017  
-0.12861248979242065  0.3067557133397112  133.77000196887894  
2.782320090398499E-6  5.770764104061954E-6  1.0  
