# Supplementary material for: Geometric feature descriptor and dissimilarity-based registration of remotely sensed imagery
Source: PLoS One. 2018 Jul 19;13(7):e0200676. doi: 10.1371/journal.pone.0200676 (PMC6067644; doi:10.1371/journal.pone.0200676)
Supplement: S1 Dataset — (ZIP) [file pone.0200676.s001.zip › GFDRD/featurespace/bark/H1to6p]

-0.23047631546234373  -0.10655686701035443  583.3200507850402  
0.11269946585180685  -0.20718914340861153  355.2381263740649  
-3.580280012615393E-5  3.2283960511548054E-5  1.0  
