# Supplementary material for: Geometric feature descriptor and dissimilarity-based registration of remotely sensed imagery
Source: PLoS One. 2018 Jul 19;13(7):e0200676. doi: 10.1371/journal.pone.0200676 (PMC6067644; doi:10.1371/journal.pone.0200676)
Supplement: S1 Dataset — (ZIP) [file pone.0200676.s001.zip › GFDRD/featurespace/bikes/H1to2p]

   1.0107879e+00   8.2814684e-03   1.8576800e+01
  -4.9128885e-03   1.0148779e+00  -2.8851517e+01
  -1.9166087e-06   8.1537620e-06   1.0000000e+00
