# Supplementary material for: Geometric feature descriptor and dissimilarity-based registration of remotely sensed imagery
Source: PLoS One. 2018 Jul 19;13(7):e0200676. doi: 10.1371/journal.pone.0200676 (PMC6067644; doi:10.1371/journal.pone.0200676)
Supplement: S1 Dataset — (ZIP) [file pone.0200676.s001.zip › GFDRD/featurespace/bikes/H1to3p]

   1.0129406e+00   7.0258059e-03  -3.5409366e+00
  -4.3550970e-03   1.0183920e+00  -3.2761060e+01
  -2.9227621e-06   9.0460793e-06   1.0000000e+00
