# Supplementary material for: Geometric feature descriptor and dissimilarity-based registration of remotely sensed imagery
Source: PLoS One. 2018 Jul 19;13(7):e0200676. doi: 10.1371/journal.pone.0200676 (PMC6067644; doi:10.1371/journal.pone.0200676)
Supplement: S1 Dataset — (ZIP) [file pone.0200676.s001.zip › GFDRD/featurespace/bikes/H1to4p]

   1.0201734e+00   1.3125949e-02  -1.0048666e+01
  -7.9558939e-03   1.0253060e+00  -4.3000272e+01
  -2.2467584e-06   1.2471581e-05   1.0000000e+00
