# Supplementary material for: Geometric feature descriptor and dissimilarity-based registration of remotely sensed imagery
Source: PLoS One. 2018 Jul 19;13(7):e0200676. doi: 10.1371/journal.pone.0200676 (PMC6067644; doi:10.1371/journal.pone.0200676)
Supplement: S1 Dataset — (ZIP) [file pone.0200676.s001.zip › GFDRD/featurespace/bikes/H1to5p]

   1.0261529e+00   1.2319444e-02  -8.5197497e+00
  -8.3147838e-03   1.0311644e+00  -4.1319031e+01
  -9.1200792e-08   1.0876260e-05   1.0000000e+00
