# Supplementary material for: Geometric feature descriptor and dissimilarity-based registration of remotely sensed imagery
Source: PLoS One. 2018 Jul 19;13(7):e0200676. doi: 10.1371/journal.pone.0200676 (PMC6067644; doi:10.1371/journal.pone.0200676)
Supplement: S1 Dataset — (ZIP) [file pone.0200676.s001.zip › GFDRD/featurespace/bikes/H1to6p]

   1.0427236e+00   1.2359858e-02  -1.6974167e+01
  -4.2238744e-03   1.0353397e+00  -4.5312478e+01
   1.2020516e-05   8.2950327e-06   1.0000000e+00
