# Supplementary material for: Geometric feature descriptor and dissimilarity-based registration of remotely sensed imagery
Source: PLoS One. 2018 Jul 19;13(7):e0200676. doi: 10.1371/journal.pone.0200676 (PMC6067644; doi:10.1371/journal.pone.0200676)
Supplement: S1 Dataset — (ZIP) [file pone.0200676.s001.zip › GFDRD/featurespace/boat/H1to2p]

   8.5828552e-01   2.1564369e-01   9.9101418e+00
  -2.1158440e-01   8.5876360e-01   1.3047838e+02
   2.0702435e-06   1.2886110e-06   1.0000000e+00
