# Supplementary material for: Geometric feature descriptor and dissimilarity-based registration of remotely sensed imagery
Source: PLoS One. 2018 Jul 19;13(7):e0200676. doi: 10.1371/journal.pone.0200676 (PMC6067644; doi:10.1371/journal.pone.0200676)
Supplement: S1 Dataset — (ZIP) [file pone.0200676.s001.zip › GFDRD/featurespace/boat/H1to3p]

   5.6887079e-01   4.6997572e-01   2.5515642e+01
  -4.6783159e-01   5.6548769e-01   3.4819925e+02
   6.4697420e-06  -1.1704138e-06   1.0000000e+00
