# Supplementary material for: Geometric feature descriptor and dissimilarity-based registration of remotely sensed imagery
Source: PLoS One. 2018 Jul 19;13(7):e0200676. doi: 10.1371/journal.pone.0200676 (PMC6067644; doi:10.1371/journal.pone.0200676)
Supplement: S1 Dataset — (ZIP) [file pone.0200676.s001.zip › GFDRD/featurespace/boat/H1to4p]

   1.0016637e-01   5.2319717e-01   2.0587932e+02
  -5.2345249e-01   8.7390786e-02   5.3454522e+02
   9.4931475e-06  -9.8296917e-06   1.0000000e+00
