# Supplementary material for: Geometric feature descriptor and dissimilarity-based registration of remotely sensed imagery
Source: PLoS One. 2018 Jul 19;13(7):e0200676. doi: 10.1371/journal.pone.0200676 (PMC6067644; doi:10.1371/journal.pone.0200676)
Supplement: S1 Dataset — (ZIP) [file pone.0200676.s001.zip › GFDRD/featurespace/boat/H1to5p]

   4.2310823e-01  -6.0670438e-02   2.6635003e+02
   6.2730152e-02   4.1652096e-01   1.7460201e+02
   1.5812849e-05  -1.4368783e-05   1.0000000e+00
