# Supplementary material for: Geometric feature descriptor and dissimilarity-based registration of remotely sensed imagery
Source: PLoS One. 2018 Jul 19;13(7):e0200676. doi: 10.1371/journal.pone.0200676 (PMC6067644; doi:10.1371/journal.pone.0200676)
Supplement: S1 Dataset — (ZIP) [file pone.0200676.s001.zip › GFDRD/featurespace/boat/H1to6p]

   2.9992872e-01   2.2821975e-01   2.2930182e+02
  -2.3832758e-01   2.4564042e-01   3.6767399e+02
   9.9064973e-05  -5.8498673e-05   1.0000000e+00
