# Supplementary material for: Geometric feature descriptor and dissimilarity-based registration of remotely sensed imagery
Source: PLoS One. 2018 Jul 19;13(7):e0200676. doi: 10.1371/journal.pone.0200676 (PMC6067644; doi:10.1371/journal.pone.0200676)
Supplement: S1 Dataset — (ZIP) [file pone.0200676.s001.zip › GFDRD/featurespace/graff/H1to2p]

   8.7976964e-01   3.1245438e-01  -3.9430589e+01
  -1.8389418e-01   9.3847198e-01   1.5315784e+02
   1.9641425e-04  -1.6015275e-05   1.0000000e+00
