# Supplementary material for: Geometric feature descriptor and dissimilarity-based registration of remotely sensed imagery
Source: PLoS One. 2018 Jul 19;13(7):e0200676. doi: 10.1371/journal.pone.0200676 (PMC6067644; doi:10.1371/journal.pone.0200676)
Supplement: S1 Dataset — (ZIP) [file pone.0200676.s001.zip › GFDRD/featurespace/graff/H1to3p]

   7.6285898e-01  -2.9922929e-01   2.2567123e+02
   3.3443473e-01   1.0143901e+00  -7.6999973e+01
   3.4663091e-04  -1.4364524e-05   1.0000000e+00
