# Supplementary material for: Geometric feature descriptor and dissimilarity-based registration of remotely sensed imagery
Source: PLoS One. 2018 Jul 19;13(7):e0200676. doi: 10.1371/journal.pone.0200676 (PMC6067644; doi:10.1371/journal.pone.0200676)
Supplement: S1 Dataset — (ZIP) [file pone.0200676.s001.zip › GFDRD/featurespace/graff/H1to4p]

   6.6378505e-01   6.8003334e-01  -3.1230335e+01
  -1.4495500e-01   9.7128304e-01   1.4877420e+02
   4.2518504e-04  -1.3930359e-05   1.0000000e+00
