# Supplementary material for: Geometric feature descriptor and dissimilarity-based registration of remotely sensed imagery
Source: PLoS One. 2018 Jul 19;13(7):e0200676. doi: 10.1371/journal.pone.0200676 (PMC6067644; doi:10.1371/journal.pone.0200676)
Supplement: S1 Dataset — (ZIP) [file pone.0200676.s001.zip › GFDRD/featurespace/graff/H1to5p]

   6.2544644e-01   5.7759174e-02   2.2201217e+02
   2.2240536e-01   1.1652147e+00  -2.5605611e+01
   4.9212545e-04  -3.6542424e-05   1.0000000e+00
