# Supplementary material for: Geometric feature descriptor and dissimilarity-based registration of remotely sensed imagery
Source: PLoS One. 2018 Jul 19;13(7):e0200676. doi: 10.1371/journal.pone.0200676 (PMC6067644; doi:10.1371/journal.pone.0200676)
Supplement: S1 Dataset — (ZIP) [file pone.0200676.s001.zip › GFDRD/featurespace/graff/H1to6p]

   4.2714590e-01  -6.7181765e-01   4.5361534e+02
   4.4106579e-01   1.0133230e+00  -4.6534569e+01
   5.1887712e-04  -7.8853731e-05   1.0000000e+00
