# Supplementary material for: Geometric feature descriptor and dissimilarity-based registration of remotely sensed imagery
Source: PLoS One. 2018 Jul 19;13(7):e0200676. doi: 10.1371/journal.pone.0200676 (PMC6067644; doi:10.1371/journal.pone.0200676)
Supplement: S1 Dataset — (ZIP) [file pone.0200676.s001.zip › GFDRD/featurespace/light/H1to2p]

   5.7783232e-01  -1.8122966e-04   2.8225664e+00
   2.2114401e-03   5.7937539e-01  -1.7879175e+00
  -2.3911512e-06   2.9032886e-06   5.7865196e-01
