# Supplementary material for: Geometric feature descriptor and dissimilarity-based registration of remotely sensed imagery
Source: PLoS One. 2018 Jul 19;13(7):e0200676. doi: 10.1371/journal.pone.0200676 (PMC6067644; doi:10.1371/journal.pone.0200676)
Supplement: S1 Dataset — (ZIP) [file pone.0200676.s001.zip › GFDRD/featurespace/light/H1to3p]

   5.7386650e-01   3.2769965e-03   2.8696063e+00
  -4.2640197e-04   5.7654920e-01  -2.6477989e+00
  -3.5986087e-06   5.4939501e-06   5.7489565e-01
