# Supplementary material for: Geometric feature descriptor and dissimilarity-based registration of remotely sensed imagery
Source: PLoS One. 2018 Jul 19;13(7):e0200676. doi: 10.1371/journal.pone.0200676 (PMC6067644; doi:10.1371/journal.pone.0200676)
Supplement: S1 Dataset — (ZIP) [file pone.0200676.s001.zip › GFDRD/featurespace/light/H1to4p]

   5.7494804e-01   2.7800742e-03   4.9723266e+00
   1.7588927e-03   5.7873002e-01  -5.4767862e+00
  -4.9951367e-06   8.0784390e-06   5.7639952e-01
