# Supplementary material for: Geometric feature descriptor and dissimilarity-based registration of remotely sensed imagery
Source: PLoS One. 2018 Jul 19;13(7):e0200676. doi: 10.1371/journal.pone.0200676 (PMC6067644; doi:10.1371/journal.pone.0200676)
Supplement: S1 Dataset — (ZIP) [file pone.0200676.s001.zip › GFDRD/featurespace/light/H1to5p]

  -5.7780461e-01  -7.4653534e-03  -1.8849466e-01
   8.4414658e-04  -5.8051698e-01   4.5205045e+00
   2.0525034e-06  -1.0250081e-05  -5.7604815e-01
