# Supplementary material for: Geometric feature descriptor and dissimilarity-based registration of remotely sensed imagery
Source: PLoS One. 2018 Jul 19;13(7):e0200676. doi: 10.1371/journal.pone.0200676 (PMC6067644; doi:10.1371/journal.pone.0200676)
Supplement: S1 Dataset — (ZIP) [file pone.0200676.s001.zip › GFDRD/featurespace/light/H1to6p]

   5.8695833e-01   6.2763397e-03   1.3078972e+00
   1.9788878e-03   5.8978058e-01  -9.5598967e+00
  -1.6508045e-06   1.3162429e-05   5.8394502e-01
