# Supplementary material for: Geometric feature descriptor and dissimilarity-based registration of remotely sensed imagery
Source: PLoS One. 2018 Jul 19;13(7):e0200676. doi: 10.1371/journal.pone.0200676 (PMC6067644; doi:10.1371/journal.pone.0200676)
Supplement: S1 Dataset — (ZIP) [file pone.0200676.s001.zip › GFDRD/featurespace/refrence.txt]

K. Mikolajczyk and C. Schmid, “Scale & affine invariant interest point
detectors,”Int. J. Comput. Vision, vol. 60, no. 1, pp. 63–86, Oct. 2004.


in 06203578.pdf
